# Supplementary material for: Change in Sunflower Oil Quality and Safety Depending on Number of Deodorisation Cycles Used
Source: Foods. 2024 Aug 16;13(16):2555. doi: 10.3390/foods13162555 (PMC11353703; doi:10.3390/foods13162555)
Supplement: Supplementary file 1 [file foods-13-02555-s001.zip]

Archive with 1 entries (1 files):
- foods-3075205-supplementary.xlsx
