# Supplementary material for: Change in Sunflower Oil Quality and Safety Depending on Number of Deodorisation Cycles Used
Source: Foods. 2024 Aug 16;13(16):2555. doi: 10.3390/foods13162555 (PMC11353703; doi:10.3390/foods13162555)
Supplement: Supplementary file 1 [file foods-13-02555-s001.zip › foods-3075205-supplementary.xlsx]

## Sheet: FA
Sample type		Sample weight, mg	Methyl undecanoate as internal standart added to the sample, mg	Glycerol tritridecanoate as an internal standard added to the sample for assessing transesterification efficiency, mg	Methyl tridecanoate measured and converted to glycerol tritridecanoate, mg	Transesterification effectiveness	Area of Methyl undecanoate , pA/min	lauric	myristic	pentadecanoic	palmitic	palmitoleic	margarinic	heptadecenoic	stearic	elaidic	oleic	vaccenic	octadecadienoic	octadecadienoic	octadecadienoic	linoleic	γ-linolenic	α-linolenic	arachidic	gondoinic	behenic	lignoceric
								C12	C14	C15	C16	C16:1 9-cis	C17	C17:1 10-cis	C18	C18:1 9-trans	C18:1 9-cis	C18:1	18:2 9-cis, 12-trans	18:2 9-trans, 12-cis	18:2 9-trans, 12-trans	C18:2 all-cis-9,12	C18:3 all-cis-6,9,12	C18:3 all-cis-9,12,15	C20	20:1 11-cis	C22	C24		Total FA	∑PUFA	∑MUFA	∑SFA	∑TFA C18:1	∑TFA C18:2	TFA total
								mg/g	mg/g	mg/g	mg/g	mg/g	mg/g	mg/g	mg/g	mg/g	mg/g	mg/g	mg/g	mg/g	mg/g	mg/g	mg/g	mg/g	mg/g	mg/g	mg/g	mg/g		mg/g	mg/g	mg/g	mg/g	mg/g	mg/g	mg/g
Pressed	1	17.2559	0.454085	0.449844	0.487355	1.08339	54.8148	0	0.885454	0.295465	59.142	0.909339	0.502787	0.299401	34.3842	0.414066	201.314	6.94596	0.652155	0	0	594.39	0	0.589014	2.56278	1.74097	7.11702	2.26894		914.414	594.979	211.21	107.159	0.414066	0.652155	1.06622
	2	23.4599	0.412694	0.40884	0.446375	1.09181	50.7771	0	0.874394	0.225553	59.0103	0.921278	0.466965	0.274865	34.3167	0.379202	200.851	6.95824	0.626195	0	0	594.544	0	1	2.44624	1.75989	6.97416	2.18638		913.815	595.544	210.765	106.501	0.379202	0.626195	1.0054
D1	1	20.608	0.456583	0.452319	0.488743	1.08053	51.0442	0	0.874926	0.192912	58.5785	0.896172	0.525469	0.226597	33.953	0.642464	203.404	7.64635	6.4447	5.5577	0.137223	587.836	0.119162	0.00462306	2.5097	1.84551	6.90905	2.10833		920.412	587.96	214.019	105.652	0.642464	12.1396	12.7821
	2	21.4874	0.455841	0.451583	0.488609	1.08199	54.4765	0	0.959198	0.237622	58.8709	0.943433	0.512942	0.33237	33.3495	0.456071	201.627	6.90912	5.87595	5.05998	0.169704	590.143	0.093006	0.00281899	2.48593	1.6827	6.63257	2.07231		918.416	590.239	211.495	105.121	0.456071	11.1056	11.5617
D2	1	22.5665	0.458744	0.45446	0.486691	1.07092	50.9614	0.219617	0.936658	0.25788	61.4494	0.929778	0.523157	0.269026	34.3398	0.629113	205.42	6.9525	6.95015	6.20263	0.187467	580.904	0.113207	0.00583076	2.58404	1.69463	6.79831	2.11347		919.481	581.023	215.266	109.222	0.629113	13.3402	13.9694
	2	17.8342	0.454963	0.450714	0.473645	1.05088	55.7459	0	0.974299	0.234559	61.1297	0.0983764	0.533512	0.231866	34.0634	0.571184	205.473	6.99106	7.00999	6.30867	0.215064	587.995	0.053876	0.00355168	2.68497	1.3704	6.81256	2.02506		924.78	588.053	214.165	108.458	0.571184	13.5337	14.1049
D3	1	23.3436	0.456111	0.451851	0.481853	1.0664	52.3908	0.519342	1.07334	0.289134	62.772	0.999077	0.553655	0.319479	34.0806	0.520838	205.575	6.95276	8.35528	7.49624	0.306084	586.355	0.101468	0.00314179	2.44449	1.66693	6.40334	1.80128		928.589	586.46	215.514	109.937	0.520838	16.1576	16.6784
	2	19.516	0.45368	0.449443	0.48089	1.06997	60.6108	0.505685	1.0699	0.251777	61.8888	0.903735	0.526711	0.277396	34.3958	0.521215	205.056	6.88693	8.25894	7.42446	0.305341	579.011	0.12194	0.00289526	2.65926	1.38893	6.92283	2.20549		920.584	579.135	214.513	110.426	0.521215	15.9887	16.51
D4	1	21.7888	0.468332	0.463958	0.507855	1.09461	51.4759	0.565335	1.03196	0.2657	63.1962	0.917174	0.538494	0.314034	35.6415	0.656804	209.522	7.13841	9.37979	8.5854	0.369124	578.576	0.127357	0.00378286	2.827	1.43314	7.35791	2.26609		930.713	578.707	219.325	113.69	0.656804	18.3343	18.9911
	2	21.5321	0.451114	0.446901	0.486309	1.08818	52.4036	0.572148	1.03813	0.233565	62.992	0.934633	0.489516	0.300833	35.3721	0.631284	209.063	7.06225	9.39597	8.5532	0.353422	579.789	0.119491	0.00324913	2.68508	1.44535	7.32177	2.31918		930.675	579.912	218.806	113.024	0.631284	18.3026	18.9339
															C18	C18:1 9-trans	C18:1 9-cis	C18:1	18:2 9-cis, 12-trans	18:2 9-trans, 12-cis	18:2 9-trans, 12-trans	C18:2 all-cis-9,12	C18:3 all-cis-6,9,12	C18:3 all-cis-9,12,15	C20	20:1 11-cis	C22	C24		Total FA	∑PUFA	∑MUFA	∑SFA	∑TFA C18:1	∑TFA C18:2	TFA total
								%	%	%	%	%	%	%	%	%	%	%	%	%	%	%	%	%	%	%	%	%		%	%	%	%	%	%	%
Pressed	1							0	0.085	0.029	6.699	0.099	0.044	0.032	3.9493	0.04	23.007	0.6762	0.063	0	0	63.5436	0	0.0905	0.286	0.1687	0.8387	0.2862		99.9372	63.6341	23.9829	12.2172	0.04	0.063	0.103
	2							0	0.086	0.0221	6.6918	0.101	0.04	0.03	3.9458	0.037	22.9768	0.6786	0.0611	0	0	63.6208	0	0.0979	0.2805	0.1709	0.8215	0.27		99.9318	63.7187	23.9573	12.1577	0.037	0.0611	0.0981
D1	1							0	0.093	0.022	6.6399	0.103	0.0448	0.036	3.814	0.057	22.9459	0.6716	0.57178	0.492	0.016	62.8221	0.011	0.063	0.2711	0.1628	0.779	0.2629		99.8789	62.8961	23.9193	11.9267	0.057	1.07978	1.13678
	2							0	0.0844	0.0179	6.606	0.097	0.0458	0.0244	3.8824	0.0439	23.1426	0.6704	0.5656	0.4878	0.012	62.5614	0.014	0.0728	0.2789	0.1611	0.8106	0.2658		99.8448	62.6482	24.0955	11.9918	0.0439	1.0654	1.1093
D2	1							0.009	0.09	0.025	6.9213	0.101	0.0455	0.029	3.9217	0.061	23.343	0.6739	0.6739	0.30148	0.01818	61.7473	0.013	0.0819	0.2879	0.1634	0.7969	0.266		99.5704	61.8422	24.3103	12.3633	0.061	0.99356	1.05456
	2							0	0.0914	0.021	6.8396	0.1062	0.046	0.024	3.8644	0.055	23.1994	0.6725	0.675	0.6075	0.019	62.1005	0.0079	0.077	0.2812	0.1312	0.7958	0.2597		99.8743	62.1854	24.1333	12.1991	0.055	1.3015	1.3565
D3	1							0.04	0.105	0.028	7.005	0.108	0.047	0.034	3.856	0.05	23.146	0.666	0.8021	0.7196	0.029	61.754	0.012	0.0608	0.2688	0.1592	0.7439	0.2271		99.8615	61.8268	24.1132	12.3208	0.05	1.5507	1.6007
	2							0.037	0.103	0.0238	6.9633	0.098	0.046	0.0299	3.924	0.0505	23.28	0.666	0.8002	0.7194	0.02959	61.4895	0.0146	0.0701	0.2874	0.1338	0.812	0.2798		99.8579	61.5742	24.2077	12.4763	0.0505	1.54919	1.59969
D4	1							0.045	0.1	0.022	7.011	0.1	0.0422	0.0322	3.9921	0.063	23.477	0.6755	0.8997	0.819	0.0338	60.9043	0.014	0.0644	0.2964	0.1376	0.8478	0.2875		99.8645	60.9827	24.4223	12.644	0.063	1.7525	1.8155
	2							0.044	0.099	0.025	7.032	0.098	0.046	0.033	4.0214	0.0603	23.523	0.6823	0.8975	0.8215	0.0324	60.7613	0.014	0.0679	0.3141	0.1364	0.852	0.2818		99.8429	60.8432	24.4727	12.7153	0.0603	1.7514	1.8117
